# Supplementary material for: Label-Free Surface Enhanced Raman Spectroscopy for Cancer Detection
Source: Cancers (Basel). 2022 Oct 14;14(20):5021. doi: 10.3390/cancers14205021 (PMC9600112; doi:10.3390/cancers14205021)
Supplement: Supplementary file 1 [file cancers-14-05021-s001.zip]

Archive with 1 entries (1 files):
- cancers-1901927-SI.pdf
